# Supplementary material for: Individual Contributions of Cardiac Ion Channels on Atrial Repolarization and Reentrant Waves: A Multiscale In-Silico Study
Source: J Cardiovasc Dev Dis. 2022 Jan 14;9(1):28. doi: 10.3390/jcdd9010028 (PMC8779488; doi:10.3390/jcdd9010028)
Supplement: Supplementary file 1 [file jcdd-09-00028-s001.zip]

Archive with 1 entries (1 files):
- jcdd-1516850-supplementary.pdf
